# Supplementary material for: Red‐shifted channelrhodopsin stimulation restores light responses in blind mice, macaque retina, and human retina
Source: EMBO Mol Med. 2016 Sep 27;8(11):1248–64. doi: 10.15252/emmm.201505699 (PMC5090658; doi:10.15252/emmm.201505699)
Supplement: Supplementary file 2 — Movies EV1 [file EMMM-8-1248-s002.zip › EMM5699_MovieEV1.txt]

Movie EV1. The representative ReaChR-treated rd1 mouse depicted here explores the circular open field in darkness similar to the untreated rd1 mouse. Upon sudden illumination of the chamber with orange light (590 nm, ~1015 photons cm-2 s-1) the ReaChR-treated rd1 mouse is immediately immobilized. The ReaChR-treated rd1 mouse recovers and begins to move after about 1 minute following light onset.
