# Supplementary material for: Red‐shifted channelrhodopsin stimulation restores light responses in blind mice, macaque retina, and human retina
Source: EMBO Mol Med. 2016 Sep 27;8(11):1248–64. doi: 10.15252/emmm.201505699 (PMC5090658; doi:10.15252/emmm.201505699)
Supplement: Supplementary file 3 — Movies EV2 [file EMMM-8-1248-s003.zip › EMM5699_MovieEV2.txt]

Movie EV2. The representative rd1 mouse depicted here explores the circular open-field in the darkness. Upon sudden illumination of the chamber with orange light (590 nm, ~1015 photons cm-2 s-1) the mouse remains unaffected.
