# Supplementary material for: Red‐shifted channelrhodopsin stimulation restores light responses in blind mice, macaque retina, and human retina
Source: EMBO Mol Med. 2016 Sep 27;8(11):1248–64. doi: 10.15252/emmm.201505699 (PMC5090658; doi:10.15252/emmm.201505699)
Supplement: Supplementary file 4 — Movies EV3 [file EMMM-8-1248-s004.zip]

Archive with 2 entries (2 files):
- EMM5699_MovieEV3.mp4
- EMM5699_MovieEV3.txt
