# Supplementary material for: Red‐shifted channelrhodopsin stimulation restores light responses in blind mice, macaque retina, and human retina
Source: EMBO Mol Med. 2016 Sep 27;8(11):1248–64. doi: 10.15252/emmm.201505699 (PMC5090658; doi:10.15252/emmm.201505699)
Supplement: Supplementary file 4 — Movies EV3 [file EMMM-8-1248-s004.zip › EMM5699_MovieEV3.txt]

Movie EV3. The representative ReaChR-treated mouse depicted here exhibits robust light aversion in a light/dark box chamber. When the light side was illuminated by orange light (590 nm, ~1015 photons cm-2 s-1) the mouse spent most of the time during a 5 minute trial on the dark side. At the end of the video the mouse could be seen resuming its exploration of the dark chamber when the orange light was switched off.
